# Supplementary material for: 3-Amino-5-bromo-2-iodo­pyridine
Source: Acta Crystallogr Sect E Struct Rep Online. 2008 Dec 6;65(Pt 1):o28. doi: 10.1107/S1600536808040452 (PMC2967947; doi:10.1107/S1600536808040452)
Supplement: Supplementary file 2 [file e-65-00o28-Isup2.hkl]

# 
# h,k,l, Fc-squared, Fo-squared, sigma(Fo-squared) and status flag 
# 
data_I
_shelx_title ' pflj106_0m in P2(1)/c' 
_shelx_refln_list_code          4 
_shelx_F_calc_maximum      280.40 
_exptl_crystal_F_000       540.00 
_reflns_d_resolution_high  0.8300 
 
loop_ 
 _symmetry_equiv_pos_as_xyz 
 'x, y, z' 
 '-x, y+1/2, -z+1/2' 
 '-x, -y, -z' 
 'x, -y-1/2, z-1/2' 
 
_cell_length_a     4.0983 
_cell_length_b    15.1718 
_cell_length_c    12.0380 
_cell_angle_alpha  90.000 
_cell_angle_beta   90.152 
_cell_angle_gamma  90.000 
 
_shelx_F_squared_multiplier     1.000 
 
loop_ 
 _refln_index_h 
 _refln_index_k 
 _refln_index_l 
 _refln_F_squared_calc 
 _refln_F_squared_meas 
 _refln_F_squared_sigma 
 _refln_observed_status 
   2   0   0      832.83      793.48     38.20 o 
   3   1   0      781.77      796.57     44.36 o 
   4   1   0     4864.68     5391.47    279.46 o 
   0   2   0     1204.78     1222.50     40.37 o 
   1   2   0    25253.52    25728.02    829.12 o 
   2   2   0     2418.51     2315.71     89.31 o 
   3   2   0      777.21      819.63     66.35 o 
   4   2   0        0.23       16.04     26.50 o 
   1   3   0    16983.96    16592.98    439.64 o 
   2   3   0     6460.25     6853.09    432.44 o 
   3   3   0      112.26      125.36     36.11 o 
   4   3   0     3340.25     3797.54    217.76 o 
   0   4   0     6775.84     7325.32    192.41 o 
   1   4   0    15656.53    15164.03    606.35 o 
   2   4   0    24340.72    24053.08    793.94 o 
   3   4   0     3461.27     3462.80    194.52 o 
   4   4   0       10.42       -8.94     15.80 o 
   1   5   0     4089.57     4008.59    106.33 o 
   2   5   0    11756.93    11285.91    378.18 o 
   3   5   0     1490.18     1501.20    111.00 o 
   4   5   0      615.49      688.39     42.28 o 
   0   6   0     7835.10     8034.60    213.80 o 
   1   6   0     4429.64     3982.69    160.04 o 
   2   6   0     1415.74     1412.03     75.70 o 
   3   6   0      173.44      226.68     38.43 o 
   4   6   0       54.46       47.23     26.25 o 
   1   7   0     3435.91     3348.15     98.83 o 
   2   7   0     9210.67     9063.08    323.48 o 
   3   7   0     3209.42     3106.42    137.48 o 
   4   7   0      334.15      339.35     66.98 o 
   0   8   0    34699.19    36188.90    888.88 o 
   1   8   0       17.34       11.17     13.11 o 
   2   8   0     1543.42     1595.64     74.66 o 
   3   8   0     6503.96     6785.20    259.39 o 
   4   8   0       57.97      100.23     69.49 o 
   1   9   0     8954.79     8594.79    236.72 o 
   2   9   0      180.82      125.52     24.25 o 
   3   9   0      282.27      282.26     46.68 o 
   4   9   0     4324.47     4329.43    405.21 o 
   0  10   0     1213.00     1107.84     61.23 o 
   1  10   0     1040.49      793.39     63.89 o 
   2  10   0      113.88       58.69     17.67 o 
   3  10   0      107.32       87.76     26.31 o 
   4  10   0        2.22      -33.44     56.31 o 
   1  11   0     5105.77     4638.16    355.10 o 
   2  11   0      159.88      124.42     25.87 o 
   3  11   0      695.07      641.62     53.36 o 
   0  12   0     5702.60     6278.20    282.48 o 
   1  12   0     1204.82      927.23    133.39 o 
   2  12   0     4402.17     4327.33    158.81 o 
   3  12   0     2314.59     2360.18    105.35 o 
   1  13   0      622.81      607.86     51.79 o 
   2  13   0     4314.28     4163.12    373.39 o 
   3  13   0     1461.61     1462.42     82.16 o 
   0  14   0       90.39      161.40     79.42 o 
   1  14   0       20.13       16.08     27.43 o 
   2  14   0        2.91      -28.95     28.95 o 
   3  14   0       11.31        5.68     24.79 o 
   1  15   0      146.21       97.60     75.97 o 
   2  15   0     2804.72     2855.33    300.38 o 
   0  16   0     3213.81     3993.81    327.07 o 
   1  16   0      687.25      605.44     78.29 o 
   2  16   0     1690.39     1422.27    203.25 o 
   1  17   0     1005.17     1287.05    181.52 o 
   0  18   0      198.60      156.66    104.81 o 
   0   1   1     6462.22     6331.13    108.86 o 
   1   1   1     3558.47     3926.25     95.40 o 
   2   1   1      253.84      252.01     30.29 o 
   3   1   1    16770.77    17964.93    485.85 o 
   4   1   1     1275.89     1226.55     69.32 o 
  -4   2   1     3820.26     3968.99    213.92 o 
  -2   2   1    11265.82    10765.81    499.19 o 
  -1   2   1    64486.22    66670.99   2129.24 o 
   0   2   1      614.28      683.06     16.56 o 
   1   2   1    16196.19    15373.18    499.93 o 
   2   2   1     9500.42     9745.87    332.27 o 
   3   2   1      971.32      951.82     59.83 o 
   4   2   1     4329.09     4603.21    125.24 o 
  -4   3   1     1477.27     1633.30    116.47 o 
  -3   3   1    11747.96    12066.78    572.03 o 
  -2   3   1      456.97      381.62     28.81 o 
  -1   3   1     2389.58     2395.41    128.01 o 
   0   3   1    14128.64    14449.68    256.11 o 
   1   3   1     7960.78     7857.10    215.51 o 
   2   3   1    11916.57    10697.15    385.05 o 
   3   3   1      930.10      972.54     44.81 o 
   4   3   1     1866.53     2086.30     80.80 o 
  -4   4   1       32.34       43.84     31.32 o 
  -3   4   1        1.31       13.85     22.27 o 
  -2   4   1     2555.19     2965.28    116.33 o 
  -1   4   1       35.86       46.50      8.28 o 
   0   4   1     3337.85     3300.83    125.82 o 
   1   4   1      939.95      852.76     40.29 o 
   2   4   1     1694.55     1671.05     58.92 o 
   3   4   1      199.54      247.72     32.49 o 
   4   4   1        2.11       15.53     15.77 o 
  -4   5   1      604.65      735.02     85.03 o 
  -3   5   1    15215.61    15587.86    745.68 o 
  -2   5   1       25.90       18.50     22.05 o 
  -1   5   1        9.31        0.42      7.46 o 
   0   5   1    17442.03    17349.07    339.27 o 
   1   5   1     6371.15     5942.77    173.43 o 
   2   5   1     6453.42     6156.40    179.53 o 
   3   5   1      483.00      495.58     77.34 o 
   4   5   1     1771.16     1758.18     63.23 o 
  -4   6   1     3261.09     3377.04    213.55 o 
  -3   6   1     2495.19     2801.96    176.93 o 
  -2   6   1     7426.65     6946.60    198.01 o 
  -1   6   1     8167.27     7371.82    166.48 o 
   0   6   1     3691.93     3638.63    104.88 o 
   1   6   1    35648.11    35466.93    970.39 o 
   2   6   1     1950.15     1621.08    254.26 o 
   3   6   1       11.79        8.54     19.43 o 
   4   6   1     4514.24     4783.84    132.61 o 
  -4   7   1      982.33     1043.75    110.41 o 
  -3   7   1      687.73      521.45    143.67 o 
  -2   7   1     8633.85     8319.28    245.46 o 
  -1   7   1     3932.14     3625.05     88.09 o 
   0   7   1     5884.11     6272.06    145.44 o 
   1   7   1     1561.11     1557.90     78.34 o 
   2   7   1      382.63      292.62     41.23 o 
   3   7   1     7923.46     7957.76    294.86 o 
   4   7   1      290.05      267.68     75.67 o 
  -4   8   1       82.47       26.98     29.61 o 
  -3   8   1       75.47       38.32     25.54 o 
  -2   8   1      669.43      649.91     44.27 o 
  -1   8   1     2551.16     2419.48     74.10 o 
   0   8   1     3826.11     3992.47     89.84 o 
   1   8   1     4254.14     4159.86    140.07 o 
   2   8   1     1509.12     1426.37     66.75 o 
   3   8   1      702.36      691.54     63.00 o 
   4   8   1       28.91       23.89     29.00 o 
  -4   9   1      246.87      284.27     55.94 o 
  -3   9   1      502.36      479.14     42.13 o 
  -2   9   1     3849.17     3886.16    167.55 o 
  -1   9   1     2746.44     2475.88     89.30 o 
   0   9   1     4854.67     5258.58    118.01 o 
   1   9   1     1636.43     1569.00     71.28 o 
   2   9   1      375.88      440.55     40.45 o 
   4   9   1      129.62      123.10     37.19 o 
  -4  10   1     1684.59     1952.02     93.41 o 
  -3  10   1      827.12      873.68     56.64 o 
  -2  10   1      417.31      428.66     33.67 o 
  -1  10   1    22226.73    20078.88    697.29 o 
   0  10   1     3460.12     3423.51     84.62 o 
   1  10   1     1112.81     1062.41     59.48 o 
   2  10   1    11153.42    10953.73    331.20 o 
   3  10   1     1515.47     1368.05    114.14 o 
   4  10   1     1781.20     1718.98    113.43 o 
  -3  11   1     2607.76     2772.45    114.19 o 
  -2  11   1      199.05      136.73     23.69 o 
  -1  11   1      456.67      349.21     72.25 o 
   0  11   1     5524.41     5811.78    157.90 o 
   1  11   1     1332.89     1245.09     88.69 o 
   2  11   1     1487.37     1415.97     73.27 o 
   3  11   1      971.99     1019.92     65.41 o 
  -3  12   1      100.91       93.94     29.78 o 
  -2  12   1      288.97      232.34     31.94 o 
  -1  12   1     2202.41     1966.02     76.60 o 
   0  12   1     4498.33     4714.08    155.96 o 
   1  12   1     2290.20     2070.39    403.79 o 
   2  12   1     1828.21     1800.45     87.07 o 
   3  12   1      146.07      113.05     30.65 o 
  -3  13   1     1539.70     1465.52    104.51 o 
  -2  13   1      841.99      697.84     55.38 o 
  -1  13   1       13.71        6.17     22.65 o 
   0  13   1     1733.24     1845.09    130.51 o 
   1  13   1      958.75      957.35     98.46 o 
   2  13   1      816.52      733.70     56.57 o 
   3  13   1     1041.42      996.12     67.19 o 
  -3  14   1      647.70      551.16     59.93 o 
  -2  14   1     3835.04     3715.81    180.61 o 
  -1  14   1      762.77      847.03     58.68 o 
   0  14   1     1232.59     1177.63    112.06 o 
   1  14   1    13641.76    14359.90    456.84 o 
   2  14   1      217.29      319.91     54.10 o 
   3  14   1      180.97      216.31     39.32 o 
  -2  15   1      625.71      546.13     68.77 o 
  -1  15   1        2.10      -23.60     23.60 o 
   0  15   1      921.29     1113.05    113.47 o 
   1  15   1      447.35      392.72     68.36 o 
   2  15   1      435.91      353.02     57.90 o 
  -2  16   1      270.20      284.80     50.12 o 
  -1  16   1      578.46      538.08     66.33 o 
   0  16   1     1980.48     2307.59    166.94 o 
   1  16   1      527.69      594.39     80.64 o 
   2  16   1     1144.91     1124.58    182.74 o 
  -1  17   1       70.41       76.53     45.03 o 
   0  17   1     1358.58     1569.85    143.21 o 
   1  17   1      601.93      854.57    160.75 o 
   0  18   1      558.14      525.11    104.68 o 
  -1   0   2    22774.69    22581.03    722.19 o 
   1   0   2    29408.50    31399.48    710.48 o 
   2   0   2    26922.39    29011.05    594.12 o 
   3   0   2     4563.29     4627.40    245.39 o 
   4   0   2     2048.92     2174.61    146.65 o 
   0   1   2     5997.29     6276.09    108.31 o 
   1   1   2     9709.28     9330.02    222.32 o 
   2   1   2     5932.44     5871.37    120.59 o 
   3   1   2      649.80      646.35     34.49 o 
   4   1   2     1681.44     1828.44    114.82 o 
  -1   2   2     3780.44     3758.87    131.96 o 
   0   2   2     9032.54     9100.18    167.21 o 
   1   2   2    14060.23    14288.20    470.90 o 
   2   2   2     5250.15     5359.67    111.20 o 
   3   2   2     2996.88     3457.99     97.71 o 
   4   2   2      123.08      118.78     19.06 o 
  -4   3   2     1192.28     1328.90    101.58 o 
  -3   3   2     1722.33     1835.87    112.41 o 
  -2   3   2     4635.91     4872.20    171.73 o 
  -1   3   2     2349.86     2390.98    136.63 o 
   0   3   2      808.89      732.34     20.38 o 
   1   3   2    12937.48    12248.23    333.64 o 
   2   3   2    10394.85     9887.55    273.20 o 
   3   3   2      472.47      435.42     30.78 o 
   4   3   2     1178.59     1272.25     53.92 o 
  -4   4   2      123.49      120.59     39.96 o 
  -3   4   2     8952.18     9624.99    470.09 o 
  -2   4   2    10259.60    10271.79    348.61 o 
  -1   4   2      526.55      471.73     24.22 o 
   0   4   2    64126.98    63242.58   1065.20 o 
   1   4   2      671.02      660.95     34.68 o 
   2   4   2       26.21       29.02     12.85 o 
   3   4   2    17245.21    17046.23    401.43 o 
   4   4   2        1.79      -16.54     16.54 o 
  -4   5   2     3345.34     3872.20    230.38 o 
  -3   5   2       12.52        8.62     27.71 o 
  -2   5   2       27.92       45.36     24.66 o 
  -1   5   2    12678.56     9597.03   1492.30 o 
   0   5   2      222.88      176.58     19.94 o 
   1   5   2    11557.52    12051.10    336.67 o 
   2   5   2     4202.67     4003.11    154.76 o 
   3   5   2       92.31       65.70     23.00 o 
   4   5   2     3666.98     3691.17    110.52 o 
  -4   6   2        4.33       61.33     42.51 o 
  -3   6   2      350.09      383.43     65.47 o 
  -2   6   2      917.71      848.21     38.39 o 
  -1   6   2     1251.02     1191.28     39.17 o 
   0   6   2     7496.75     7374.22    137.64 o 
   1   6   2     4615.09     4049.38    188.68 o 
   2   6   2     2897.71     2592.71    146.75 o 
   3   6   2      844.69      761.97     57.68 o 
   4   6   2      286.39      234.60     28.78 o 
  -4   7   2     4370.46     4713.29    282.62 o 
  -3   7   2      607.93      603.09     49.20 o 
  -2   7   2      108.02      104.55     18.67 o 
  -1   7   2    17016.95    17164.70    350.12 o 
   0   7   2      274.40      390.96     26.83 o 
   1   7   2     3634.78     3536.93    191.99 o 
   2   7   2     2348.92     2258.82    107.43 o 
   3   7   2      350.55      322.67     60.71 o 
   4   7   2     4330.83     4307.58    126.95 o 
  -4   8   2      890.54      950.54    108.75 o 
  -3   8   2     2903.33     2938.99    131.31 o 
  -2   8   2     9144.93     8805.89    264.16 o 
  -1   8   2     5497.08     5428.13    139.03 o 
   0   8   2     6737.65     6848.17    158.81 o 
   1   8   2     9443.22     8436.62    222.82 o 
   2   8   2     9399.65     8659.18    264.98 o 
   3   8   2     2275.28     2395.15    120.51 o 
   4   8   2      229.78      255.31     45.34 o 
  -4   9   2      155.97      150.67     38.64 o 
  -3   9   2     2059.99     1899.47     86.80 o 
  -2   9   2     8916.15     9040.25    277.29 o 
  -1   9   2      890.19      832.29     41.02 o 
   0   9   2     2679.85     2738.44     76.60 o 
   1   9   2     3675.77     3364.42    122.28 o 
   2   9   2     6306.72     5585.38    383.78 o 
   3   9   2      897.86      902.86    128.87 o 
   4   9   2      155.63      209.45     45.74 o 
  -4  10   2       12.95        7.03     26.64 o 
  -3  10   2       55.46       76.44     26.27 o 
  -2  10   2       41.98       47.30     23.37 o 
  -1  10   2      774.97      677.41     65.01 o 
   0  10   2      435.11      325.66     45.06 o 
   1  10   2     1729.11     1582.44     75.64 o 
   2  10   2      148.48       72.44     23.73 o 
   3  10   2      116.04       75.24     29.58 o 
   4  10   2      170.56      113.95     41.45 o 
  -3  11   2     3194.00     3113.54    144.10 o 
  -2  11   2     3974.73     3743.05    138.42 o 
  -1  11   2      101.44       82.14     19.11 o 
   0  11   2     1677.63     1572.07     64.95 o 
   1  11   2     2929.17     2979.74    118.97 o 
   2  11   2     3281.49     3147.63    125.08 o 
   3  11   2     1552.17     1491.99     95.41 o 
  -3  12   2     2454.92     2313.24    233.09 o 
  -2  12   2     2761.83     2568.58    152.01 o 
  -1  12   2      776.31      703.07     45.66 o 
   0  12   2    11541.30    12067.03    338.16 o 
   1  12   2     1239.18     1106.36    165.54 o 
   2  12   2      433.25      416.44     45.19 o 
   3  12   2     3496.15     3104.48    287.71 o 
  -3  13   2      312.22      274.98     44.56 o 
  -2  13   2      360.28      299.92     36.21 o 
  -1  13   2     5461.81     5659.23    184.76 o 
   0  13   2      125.54      161.76     38.10 o 
   1  13   2     1273.47      688.36    102.34 o 
   2  13   2      377.47      414.00    112.42 o 
   3  13   2      149.07      153.12     50.47 o 
  -3  14   2        0.79       -4.40     26.67 o 
  -2  14   2        0.31       -9.78     31.71 o 
  -1  14   2        3.34       16.86     24.31 o 
   0  14   2      100.50       40.19     28.31 o 
   1  14   2        9.20       48.80     46.76 o 
   2  14   2        7.98      -19.76     29.08 o 
   3  14   2       28.84       19.17     30.71 o 
  -2  15   2      196.61      160.07     38.95 o 
  -1  15   2     4878.80     5335.23    178.79 o 
   0  15   2       16.25       30.18     49.65 o 
   1  15   2     1303.59     1496.43    118.52 o 
   2  15   2      351.79      338.60     58.77 o 
  -2  16   2      914.18      955.52    133.11 o 
  -1  16   2      230.04      225.56     50.71 o 
   0  16   2     3428.80     4006.25    261.36 o 
   1  16   2      249.65      324.72    117.99 o 
   2  16   2      219.60      226.09     55.59 o 
  -1  17   2       52.81       27.14     38.36 o 
   0  17   2      484.68      703.89    101.36 o 
   1  17   2      689.03      657.89    150.56 o 
   0  18   2       51.76       17.52     64.39 o 
  -1   1   3     6527.55     6188.71    149.04 o 
   0   1   3    39039.13    39577.07    647.30 o 
   1   1   3     1903.74     1895.25     52.61 o 
   2   1   3     2836.57     2622.02     69.72 o 
   3   1   3     1144.92     1204.57     45.26 o 
   4   1   3     2519.98     2607.68    123.69 o 
  -2   2   3     6121.61     6417.14    306.85 o 
  -1   2   3    16892.88    17450.37    436.53 o 
   0   2   3     1423.81     1609.79     32.68 o 
   1   2   3    29500.03    31053.38    638.46 o 
   2   2   3    13426.25    13244.48    282.48 o 
   3   2   3       16.57       -8.39     14.50 o 
   4   2   3     5413.98     5786.98    160.51 o 
  -4   3   3      454.13      633.38     71.44 o 
  -3   3   3        9.85       21.49     22.66 o 
  -2   3   3    22185.97    23023.51    750.40 o 
  -1   3   3     8388.17     8225.82    666.64 o 
   0   3   3     2399.62     2633.31     55.82 o 
   1   3   3     6673.96     6453.78    187.42 o 
   2   3   3      686.66      659.70     39.35 o 
   3   3   3     6863.41     6807.85    177.53 o 
   4   3   3      350.40      396.69     34.93 o 
  -4   4   3      195.98      218.73     62.53 o 
  -3   4   3        5.43      -23.18     23.18 o 
  -2   4   3       84.77       63.61     27.53 o 
  -1   4   3      204.37      217.29     18.65 o 
   0   4   3     1775.54     2018.68     43.93 o 
   1   4   3      290.74      360.06     27.98 o 
   2   4   3     3128.31     3213.32    131.26 o 
   3   4   3      292.33      285.27     28.64 o 
   4   4   3       45.01       46.37     30.86 o 
  -4   5   3      865.71     1000.09    102.24 o 
  -3   5   3        9.27       44.55     31.85 o 
  -2   5   3    13521.71    14279.45    688.61 o 
  -1   5   3     5849.91     5489.76    149.42 o 
   0   5   3     5135.35     5300.92    100.93 o 
   1   5   3     9828.84     9869.77    280.40 o 
   2   5   3     1330.55     1202.16     67.21 o 
   3   5   3     9746.85     9490.50    239.45 o 
   4   5   3       15.95        6.15     17.26 o 
  -4   6   3     2823.25     3287.92    215.51 o 
  -3   6   3     4301.52     4640.73    265.22 o 
  -2   6   3     3257.10     3189.77    105.35 o 
  -1   6   3    21161.21    19884.26    570.95 o 
   0   6   3      996.43     1242.92     45.33 o 
   1   6   3     1609.48     1278.39     49.76 o 
   2   6   3    16303.59    14737.29    503.53 o 
   3   6   3     1753.64     1648.27     90.73 o 
   4   6   3     1670.54     1602.37     69.79 o 
  -4   7   3      248.09      328.39     84.19 o 
  -3   7   3     5383.39     6010.97    335.34 o 
  -2   7   3       35.23       20.72     14.69 o 
  -1   7   3     1016.72     1084.41     41.74 o 
   0   7   3    21026.20    21267.86    371.52 o 
   1   7   3     2746.00     2571.01     83.05 o 
   2   7   3     1699.14     1636.75     87.21 o 
   3   7   3     1884.30     1681.27     94.10 o 
   4   7   3     1218.88     1212.89     57.81 o 
  -4   8   3      438.06      467.02     89.43 o 
  -3   8   3        3.65      -10.85     17.44 o 
  -2   8   3       52.45       11.27     24.76 o 
  -1   8   3     1997.84     1996.72     85.47 o 
   0   8   3     1487.59     1359.33     37.88 o 
   1   8   3     3878.50     3754.95    114.29 o 
   2   8   3     2750.41     2688.41    170.59 o 
   3   8   3      936.83      934.58     70.27 o 
   4   8   3      164.46      244.02     35.21 o 
  -4   9   3      274.65      375.86     87.51 o 
  -3   9   3     2853.87     2981.34    114.04 o 
  -2   9   3      416.76      381.01     39.57 o 
  -1   9   3     1319.74     1257.92     69.60 o 
   0   9   3     8660.11     9078.94    220.44 o 
   1   9   3      880.65      845.25     51.62 o 
   2   9   3     1519.87     1572.61     75.58 o 
   3   9   3     1712.17     1561.16     96.38 o 
   4   9   3      830.28      782.74     52.63 o 
  -4  10   3     3155.92     3536.24    199.05 o 
  -3  10   3      454.18      362.44     55.83 o 
  -2  10   3     5340.98     5221.88    177.02 o 
  -1  10   3     5347.72     5411.00    144.89 o 
   0  10   3     5045.65     5113.82    185.22 o 
   1  10   3    15235.22    15176.14    446.24 o 
   2  10   3      274.38      264.06     37.13 o 
   3  10   3      500.66      622.86     51.61 o 
   4  10   3     3776.18     3964.46    190.92 o 
  -3  11   3      199.44      165.88     35.60 o 
  -2  11   3     2931.76     2847.94     96.99 o 
  -1  11   3      281.77      291.48     29.89 o 
   0  11   3     2076.70     2018.81     76.84 o 
   1  11   3     2056.57     1616.40    353.41 o 
   2  11   3      916.01      846.41    114.31 o 
   3  11   3     2901.64     3066.67    142.73 o 
  -3  12   3       32.54       57.48     29.31 o 
  -2  12   3        0.78        2.68     18.38 o 
  -1  12   3     1080.55     1048.78     49.30 o 
   0  12   3     2293.58     2336.82    246.51 o 
   1  12   3     2716.70     2394.02    314.82 o 
   2  12   3     1065.83     1079.56     79.33 o 
   3  12   3     1154.57     1033.74     68.76 o 
  -3  13   3      510.94      456.84     53.47 o 
  -2  13   3     1643.31     1546.03    144.90 o 
  -1  13   3      120.20      111.82     44.21 o 
   0  13   3     2271.46     2337.81    187.98 o 
   1  13   3      833.47      774.93    126.77 o 
   2  13   3      435.51      380.70     57.32 o 
   3  13   3      941.76      972.33     79.78 o 
  -3  14   3      930.07      911.48     66.66 o 
  -2  14   3      798.16      750.98     62.44 o 
  -1  14   3     6737.61     6953.37    220.51 o 
   0  14   3      509.26      572.49     63.40 o 
   1  14   3       56.30       50.09     47.50 o 
   2  14   3     7986.69     8694.91    358.61 o 
   3  14   3      877.56      919.21    141.06 o 
  -2  15   3      857.13      893.91     98.09 o 
  -1  15   3       52.61       83.66     30.11 o 
   0  15   3     1175.53     1400.33    126.40 o 
   1  15   3      411.94      466.57     79.81 o 
   2  15   3      308.06      364.35     62.33 o 
  -2  16   3       23.39       68.55     31.83 o 
  -1  16   3      189.93      285.09     53.06 o 
   0  16   3      744.19      749.56    101.52 o 
   1  16   3     1257.47     1398.05    191.77 o 
   2  16   3     1042.73     1051.73    137.42 o 
  -1  17   3      128.82      138.83     45.03 o 
   0  17   3      818.27      943.00    115.29 o 
   1  17   3      437.67      510.53    139.77 o 
  -2   0   4    11248.61    11713.45    385.50 o 
  -1   0   4       95.43       69.73      9.92 o 
   0   0   4    78623.49    85618.65   1742.79 o 
   1   0   4     1391.11     1626.60     48.25 o 
   2   0   4      360.56      325.18     30.98 o 
   3   0   4    23933.75    24921.40   1175.36 o 
   4   0   4       31.11        4.41     36.50 o 
  -2   1   4      869.39      882.41     42.74 o 
  -1   1   4    12091.04    12003.78    198.67 o 
   0   1   4     1576.21     1697.02     37.53 o 
   1   1   4     1677.41     1647.50     38.78 o 
   2   1   4     3986.46     3957.92    100.32 o 
   3   1   4       16.68       19.52     15.54 o 
   4   1   4     3656.36     3933.68    171.18 o 
  -2   2   4        0.45        8.27     13.90 o 
  -1   2   4     1607.28     1831.69     53.60 o 
   0   2   4     1621.54     1716.01     35.82 o 
   1   2   4     9793.45    10202.75    179.49 o 
   2   2   4     6506.60     6478.71    169.50 o 
   3   2   4     2641.34     2760.45     80.64 o 
   4   2   4     1104.41     1221.06     62.81 o 
  -4   3   4     2408.31     2801.39    173.98 o 
  -3   3   4      679.54      858.01     78.64 o 
  -2   3   4      108.70       79.13     41.42 o 
  -1   3   4    20057.94    19685.08    540.42 o 
   0   3   4       72.83       77.80      7.81 o 
   1   3   4     5819.34     5996.35    111.40 o 
   2   3   4     8811.82     8855.99    223.65 o 
   3   3   4      271.58      247.20     34.18 o 
   4   3   4     2662.73     2785.68     95.40 o 
  -4   4   4     1651.05     1966.91    147.19 o 
  -3   4   4     7696.42     8580.39    433.79 o 
  -2   4   4     6110.17     4381.02    262.72 o 
  -1   4   4     3041.93     3338.51     96.71 o 
   0   4   4     7871.63     8133.58    156.34 o 
   1   4   4    28918.48    30092.61    642.31 o 
   2   4   4    14380.25    13897.69    338.77 o 
   3   4   4     1264.03     1225.73     69.77 o 
   4   4   4     1968.92     2123.58     80.67 o 
  -4   5   4      908.52     1180.94    119.32 o 
  -3   5   4     3878.55     4375.05    255.42 o 
  -2   5   4     4643.62     4189.53    129.90 o 
  -1   5   4     2781.49     2934.03     83.96 o 
   0   5   4     5664.92     5787.34    116.32 o 
   1   5   4     6905.56     7189.45    170.78 o 
   2   5   4     5050.48     4697.90    185.61 o 
   3   5   4       36.24       27.49     17.47 o 
   4   5   4      894.19      979.94     53.21 o 
  -4   6   4      246.65      314.79     84.69 o 
  -3   6   4      726.42      741.71    101.30 o 
  -2   6   4       42.21       27.11     18.91 o 
  -1   6   4        3.76        3.18      8.59 o 
   0   6   4     4626.87     4524.62     90.38 o 
   1   6   4     2710.21     2612.91     89.36 o 
   2   6   4     2635.79     2432.61    114.11 o 
   3   6   4     1294.60     1119.76     53.09 o 
   4   6   4      860.85      792.38     49.12 o 
  -4   7   4       43.39       24.54     59.50 o 
  -3   7   4     3210.16     3025.82    218.56 o 
  -2   7   4     5537.10     5466.15    172.81 o 
  -1   7   4     1687.16     1699.92    121.10 o 
   0   7   4     4042.13     3932.48     87.36 o 
   1   7   4    10353.23    10529.08    269.08 o 
   2   7   4     4949.91     4505.95    183.85 o 
   3   7   4      105.02       79.79     36.65 o 
   4   7   4      600.81      514.88     41.36 o 
  -4   8   4       18.88       11.84     56.60 o 
  -3   8   4     3087.05     3201.84    149.38 o 
  -2   8   4     6599.74     6348.06    200.50 o 
  -1   8   4      115.84       78.41     15.36 o 
   0   8   4    13449.08    12690.08    258.33 o 
   1   8   4      692.27      686.69     39.79 o 
   2   8   4        5.00       20.43     19.44 o 
   3   8   4     9825.18     9166.46    343.68 o 
   4   8   4       47.01       41.36     19.87 o 
  -4   9   4     1256.98     1309.24    299.46 o 
  -3   9   4       89.22       82.00     25.64 o 
  -2   9   4      269.43      239.15     35.29 o 
  -1   9   4    16911.40    17358.69    400.40 o 
   0   9   4      597.18      632.84     32.04 o 
   1   9   4     1842.76     1860.36     90.64 o 
   2   9   4     4065.03     3942.05    142.30 o 
   3   9   4       48.32       20.76     25.74 o 
   4   9   4     3107.53     3031.28    108.01 o 
  -3  10   4       72.26       44.08     24.56 o 
  -2  10   4        1.01        2.38     18.49 o 
  -1  10   4       29.63        9.82     14.07 o 
   0  10   4      673.47      610.43     40.02 o 
   1  10   4      282.17      286.46     45.55 o 
   2  10   4      330.99      328.80     55.49 o 
   3  10   4      468.96      409.54     59.65 o 
  -3  11   4        9.17       24.80     24.92 o 
  -2  11   4      826.15      748.46     45.01 o 
  -1  11   4    11073.90    11209.38    252.99 o 
   0  11   4      497.12      476.69     51.47 o 
   1  11   4      247.23      300.43     48.51 o 
   2  11   4     2518.57     2562.03    112.08 o 
   3  11   4      402.98      368.61     45.14 o 
  -3  12   4     2474.81     2637.73    117.25 o 
  -2  12   4     2611.11     2560.86    218.99 o 
  -1  12   4      194.93      211.75     26.70 o 
   0  12   4     4375.58     4691.74    158.44 o 
   1  12   4     3292.27     3209.00    202.48 o 
   2  12   4     1955.02     1976.97    119.98 o 
   3  12   4     2242.06     2201.30    106.10 o 
  -3  13   4     2275.78     2214.46    197.97 o 
  -2  13   4     2626.95     2762.63    107.45 o 
  -1  13   4       13.38       18.43     23.33 o 
   0  13   4     2664.42     2429.44    338.58 o 
   2  13   4     1431.17     1209.59    246.65 o 
   3  13   4       96.86       90.84     35.95 o 
  -2  14   4        0.28       -2.48     22.85 o 
  -1  14   4       18.71        6.12     24.42 o 
   0  14   4       12.06        5.77     33.24 o 
   1  14   4       52.43       49.64     62.23 o 
   2  14   4        3.88      -31.86     31.86 o 
  -2  15   4     2121.57     2298.38    111.90 o 
  -1  15   4       12.71        6.04     25.75 o 
   0  15   4     1742.38     2085.30    212.14 o 
   1  15   4     1648.36     1807.31    219.14 o 
   2  15   4      736.05      728.85     80.74 o 
  -1  16   4       75.82       80.48     40.20 o 
   0  16   4     1869.60     2425.34    173.37 o 
   1  16   4     1561.57     1907.97    225.88 o 
  -1  17   4     2550.58     3127.04    155.34 o 
   0  17   4      199.35      258.97     76.67 o 
   1  17   4       46.96      -63.59     78.23 o 
  -2   1   5    21114.46    22607.58    519.27 o 
  -1   1   5     6618.87     6448.28    120.79 o 
   0   1   5       12.97       21.99      6.39 o 
   1   1   5    18229.20    18541.51    339.65 o 
   2   1   5     2374.15     2287.13     77.59 o 
   3   1   5     6760.25     6821.91    185.95 o 
   4   1   5       15.99       37.33     46.88 o 
  -3   2   5     2715.90     3354.33    209.07 o 
  -2   2   5     4648.89     4480.16    239.45 o 
  -1   2   5    24428.17    25007.62    699.67 o 
   0   2   5     2125.53     2434.30     48.93 o 
   1   2   5     8257.67     8639.18    147.62 o 
   2   2   5    13174.59    13896.14    304.30 o 
   3   2   5       94.98      119.04     22.72 o 
   4   2   5     1898.63     1825.75    104.00 o 
  -4   3   5      742.82     1087.39    117.27 o 
  -3   3   5     5780.67     5309.79    315.09 o 
  -2   3   5      167.54      163.94     29.18 o 
  -1   3   5    10530.35    10942.53    324.18 o 
   0   3   5    22409.59    22655.59    342.16 o 
   1   3   5      283.95      326.07     17.99 o 
   2   3   5      122.23      153.70     23.97 o 
   3   3   5     5224.82     5296.61    137.17 o 
   4   3   5     1477.39     1423.72     64.73 o 
  -4   4   5       96.69      111.99     63.51 o 
  -3   4   5      338.06      205.80     71.83 o 
  -2   4   5      183.43      154.09     71.84 o 
  -1   4   5      104.50      105.56     17.79 o 
   0   4   5      137.65      136.96     12.04 o 
   1   4   5     1058.54     1064.74     32.09 o 
   2   4   5     1270.72     1374.93     57.97 o 
   3   4   5      436.87      456.20     37.38 o 
   4   4   5      157.33      210.80     28.45 o 
  -4   5   5      821.73     1065.12    142.74 o 
  -3   5   5     5191.64     5971.79    354.47 o 
  -2   5   5      155.46      147.43     21.84 o 
  -1   5   5     1910.01     1855.42     61.47 o 
   0   5   5    27591.99    28492.98    518.10 o 
   1   5   5      793.12      782.19     31.34 o 
   2   5   5        1.54        1.03     12.74 o 
   3   5   5     3202.45     3048.97    101.89 o 
   4   5   5     1157.14     1169.49     59.14 o 
  -4   6   5     4845.80     3716.33    281.05 o 
  -3   6   5      823.14      996.66    124.13 o 
  -2   6   5      497.21      528.20     55.64 o 
  -1   6   5    10698.30    11116.21    307.57 o 
   0   6   5     6572.91     6740.94    146.94 o 
   1   6   5    14337.16    14136.95    352.45 o 
   2   6   5     2617.29     2407.37    116.97 o 
   3   6   5     1143.00     1167.98     56.52 o 
   4   6   5     4533.03     4605.18    142.44 o 
  -4   7   5        5.46      -39.33     62.38 o 
  -3   7   5      110.90       70.65     27.03 o 
  -2   7   5     9070.29     9447.55    281.20 o 
  -1   7   5     3621.82     3711.88    109.91 o 
   0   7   5     1193.20     1296.17     57.82 o 
   1   7   5     8342.15     8277.91    219.26 o 
   2   7   5     1539.79     1534.97     89.32 o 
   3   7   5     3651.45     3481.39    116.65 o 
   4   7   5       31.33       33.59     21.54 o 
  -4   8   5      380.62      373.10    107.93 o 
  -3   8   5      378.54      353.12     62.19 o 
  -2   8   5      243.37      208.43     33.86 o 
  -1   8   5      112.53      116.03     23.77 o 
   0   8   5      730.27      711.15     50.49 o 
   1   8   5     2269.91     2226.82     79.37 o 
   2   8   5     1514.61     1616.05     94.21 o 
   3   8   5     1455.38     1377.00     64.54 o 
   4   8   5      386.91      320.04     45.02 o 
  -3   9   5      277.03      258.34     37.99 o 
  -2   9   5     6650.12     6543.80    212.00 o 
  -1   9   5     1341.77     1282.79     53.39 o 
   0   9   5     1201.17     1257.30     48.51 o 
   1   9   5     5811.31     5973.15    243.48 o 
   2   9   5      503.27      457.47     43.16 o 
   3   9   5     2574.11     2296.81    125.64 o 
  -3  10   5     2879.45     3095.83    158.17 o 
  -2  10   5     1266.30     1248.99     70.44 o 
  -1  10   5     6965.81     6959.68    172.77 o 
   0  10   5       52.26       38.27     20.12 o 
   1  10   5      530.17      502.38     61.02 o 
   2  10   5    13060.09    12828.17    388.49 o 
   3  10   5     1071.11     1088.10     67.69 o 
  -3  11   5     1432.37     1653.62     84.84 o 
  -2  11   5      901.38      759.20     83.27 o 
  -1  11   5       82.55       65.22     19.28 o 
   0  11   5     6020.45     6156.91    216.09 o 
   1  11   5      752.42      672.72     64.16 o 
   2  11   5      195.16      125.13     52.17 o 
   3  11   5     1918.77     1948.49     96.94 o 
  -3  12   5      312.32      385.08     49.42 o 
  -2  12   5      196.54      200.13     30.42 o 
  -1  12   5       82.85       66.17     19.57 o 
   0  12   5      625.96      665.59     62.08 o 
   1  12   5     1062.20     1117.25    131.46 o 
   2  12   5     1862.53     1863.22    116.89 o 
   3  12   5      756.63      781.38     77.07 o 
  -3  13   5      352.44      328.80     50.96 o 
  -2  13   5     1041.26      907.11     53.21 o 
  -1  13   5      114.31      102.17     24.35 o 
   0  13   5     1890.23     1984.39    114.54 o 
   1  13   5     1212.19     1190.67    145.23 o 
   2  13   5        1.28       -4.48     32.25 o 
   3  13   5     1181.80     1255.19    100.81 o 
  -2  14   5      230.56      170.28     34.28 o 
  -1  14   5     2549.12     2815.09    101.37 o 
   0  14   5     1163.93     1115.18    156.24 o 
   2  14   5      286.59      292.12    116.84 o 
  -2  15   5      544.03      604.54     58.14 o 
  -1  15   5       40.10       -8.65     43.91 o 
   0  15   5     1272.86     1298.01    171.73 o 
   1  15   5      830.88      828.53    158.75 o 
   2  15   5       68.55       16.37     73.28 o 
  -1  16   5        1.06        7.70     46.81 o 
   0  16   5      672.04      850.64    148.08 o 
   1  16   5      267.26      396.77    130.46 o 
   0  17   5     1173.42     1432.02    193.60 o 
  -2   0   6     4088.32     3596.33    188.69 o 
  -1   0   6       54.28      111.86     16.87 o 
   0   0   6     8977.68     9225.22    207.34 o 
   1   0   6    15556.29    16399.74    358.73 o 
   2   0   6    11513.90    12215.70    352.64 o 
   3   0   6     1889.76     1979.61    152.90 o 
   4   0   6     8500.79     8163.16    449.78 o 
  -3   1   6     2901.79     2988.40    173.41 o 
  -2   1   6      518.55      452.47     34.78 o 
  -1   1   6     7143.72     7468.91    168.40 o 
   0   1   6     5573.88     5866.02    110.18 o 
   1   1   6     3847.59     3863.90     80.54 o 
   2   1   6     6824.53     6796.56    184.12 o 
   3   1   6       39.24       38.30     19.49 o 
   4   1   6     1003.95      959.97     82.03 o 
  -4   2   6     1334.59      600.95    102.65 o 
  -3   2   6      927.92      913.47     91.13 o 
  -2   2   6      576.43      558.82     39.54 o 
  -1   2   6      290.91      265.43     35.53 o 
   0   2   6      255.85      262.39     14.94 o 
   1   2   6     4440.22     4994.46     99.46 o 
   2   2   6     2179.40     2307.66     82.49 o 
   3   2   6     4462.07     4466.20    137.14 o 
   4   2   6      581.94      527.83     41.01 o 
  -4   3   6      897.96     1121.64    130.72 o 
  -3   3   6     2027.24     1801.43    140.59 o 
  -2   3   6     2292.48     2114.08    104.99 o 
  -1   3   6     2397.69     2333.43     72.51 o 
   0   3   6     3998.50     3918.07     74.54 o 
   1   3   6     6877.25     6884.98    131.54 o 
   2   3   6     6195.81     6511.60    160.39 o 
   3   3   6       48.21       14.51     18.02 o 
   4   3   6     2007.39     1970.40     81.03 o 
  -4   4   6       87.62      174.04     72.28 o 
  -3   4   6      423.44      196.69     60.56 o 
  -2   4   6    15479.33    15265.79    694.79 o 
  -1   4   6       15.40       21.41     10.18 o 
   0   4   6    19684.54    20436.33    328.46 o 
   1   4   6     2058.13     2101.80     55.76 o 
   2   4   6     1191.37     1257.05     58.58 o 
   3   4   6    12506.81    12848.70    294.00 o 
   4   4   6        6.17       -4.23     18.97 o 
  -4   5   6     1200.38     1162.01    142.84 o 
  -3   5   6      470.62      387.41     87.39 o 
  -2   5   6      106.91       79.31     18.11 o 
  -1   5   6    12071.72    12189.37    281.90 o 
   0   5   6       67.85       41.92     10.49 o 
   1   5   6     1365.88     1486.17     49.51 o 
   2   5   6     9512.23     9474.51    249.30 o 
   3   5   6        0.40      -16.12     16.12 o 
   4   5   6     2396.10     2419.48     83.37 o 
  -4   6   6      374.64      541.57    117.49 o 
  -3   6   6     1149.02     1179.63    128.51 o 
  -2   6   6      413.07      312.98     34.15 o 
  -1   6   6        9.71       -8.02     11.55 o 
   0   6   6      475.66      486.38     25.30 o 
   1   6   6     1145.23     1056.26     37.83 o 
   2   6   6     1264.04     1090.60     54.68 o 
   3   6   6     1658.06     1547.62     69.92 o 
   4   6   6      528.72      540.77     64.17 o 
  -4   7   6     1415.26     1544.91    166.82 o 
  -3   7   6      121.44      101.94     29.51 o 
  -2   7   6       19.84       -4.14     18.76 o 
  -1   7   6    14004.80    14454.65    336.57 o 
   0   7   6       13.43        9.84     11.97 o 
   1   7   6       16.63       14.97     12.60 o 
   2   7   6     7447.87     7312.10    201.31 o 
   3   7   6       79.89       41.27     29.62 o 
   4   7   6     1630.39     1536.30     78.17 o 
  -3   8   6     3003.20     3292.74    122.28 o 
  -2   8   6     3699.07     3616.34    185.02 o 
  -1   8   6      195.82      187.67     25.67 o 
   0   8   6     6963.60     7219.14    403.70 o 
   1   8   6     7840.53     7495.99    293.84 o 
   2   8   6     3568.54     3261.76    125.80 o 
   3   8   6     1422.53     1396.51     67.17 o 
  -3   9   6     1748.35     1748.20     82.58 o 
  -2   9   6     3794.88     3331.73    278.65 o 
  -1   9   6      168.75      150.82     29.27 o 
   0   9   6     6526.80     6286.52    188.92 o 
   1   9   6     6309.54     6478.07    262.04 o 
   2   9   6     1717.96     1598.28     80.15 o 
   3   9   6      135.91      117.72     25.97 o 
  -3  10   6      108.46       62.39     27.55 o 
  -2  10   6      219.97      144.80     38.38 o 
  -1  10   6        0.44       12.00     17.89 o 
   0  10   6        1.58        5.49     18.19 o 
   1  10   6      522.53      448.31     53.37 o 
   2  10   6       50.09        9.73     25.90 o 
   3  10   6      346.38      325.79     34.11 o 
  -3  11   6     2351.68     2292.46    106.46 o 
  -2  11   6     2117.17     2179.79    126.55 o 
  -1  11   6       24.46       23.62     19.31 o 
   0  11   6     6422.73     6623.69    200.80 o 
   1  11   6     3996.66     4360.75    286.18 o 
   2  11   6      715.52      599.35     79.95 o 
   3  11   6        3.84       13.05     31.99 o 
  -3  12   6      493.01      580.35     61.37 o 
  -2  12   6     2751.28     2727.64    139.75 o 
  -1  12   6       52.20       36.28     22.41 o 
   0  12   6     5562.18     5935.87    219.10 o 
   2  12   6       16.75       12.43     31.78 o 
   3  12   6     2418.05     2519.99    147.19 o 
  -2  13   6      299.20      311.14     36.51 o 
  -1  13   6     6488.61     6791.66    208.01 o 
   0  13   6      394.29      515.46     69.36 o 
   2  13   6     2814.69     3038.12    165.56 o 
  -2  14   6        6.56        3.01     23.05 o 
  -1  14   6       17.81       42.70     25.01 o 
   0  14   6       50.50       17.65     63.30 o 
   2  14   6        0.35       58.53     68.38 o 
  -1  15   6     4530.53     4815.67    228.59 o 
   0  15   6      136.69      251.90     91.33 o 
   1  15   6       41.91       29.89     79.37 o 
  -1  16   6        4.25       76.43     51.32 o 
   0  16   6     1950.39     2516.15    252.45 o 
   1  16   6      524.46      707.31    155.06 o 
  -3   1   7     2915.15     2765.55    161.65 o 
  -2   1   7      360.42      423.75     37.56 o 
  -1   1   7     7570.54     7135.87    186.69 o 
   0   1   7    25370.29    26069.18    516.45 o 
   1   1   7      173.96      157.61     15.81 o 
   2   1   7      607.43      552.98     39.37 o 
   3   1   7     5264.27     5253.41    157.23 o 
   4   1   7      454.22      396.02     56.16 o 
  -3   2   7     2018.82     1934.03    131.30 o 
  -2   2   7      288.91      230.14     33.17 o 
  -1   2   7    12967.97    12726.83    319.77 o 
   0   2   7     2217.09     2452.75     64.65 o 
   1   2   7     6879.98     7246.39    139.01 o 
   2   2   7     9471.53     9667.40    254.27 o 
   3   2   7     1846.03     1783.66     75.98 o 
   4   2   7     3665.38     3664.62    176.92 o 
  -4   3   7      304.17      350.67     83.60 o 
  -3   3   7      214.15      168.67     64.45 o 
  -2   3   7    11814.80    10972.21    377.49 o 
  -1   3   7     2384.04     2126.39     71.18 o 
   0   3   7       27.95       34.57     13.98 o 
   1   3   7    18677.36    19373.03    337.37 o 
   2   3   7     3270.23     3353.31    111.92 o 
   3   3   7     1030.44     1106.56     58.79 o 
   4   3   7      141.82      138.13     25.82 o 
  -4   4   7      181.43      189.70     68.31 o 
  -3   4   7       94.37       81.12     41.52 o 
  -2   4   7      233.95      239.20     31.14 o 
  -1   4   7      340.94      296.46     35.18 o 
   0   4   7      135.63      198.35     20.94 o 
   1   4   7        5.59       11.84     10.10 o 
   2   4   7     1519.53     1493.38     60.20 o 
   3   4   7      221.45      226.78     32.47 o 
   4   4   7      136.99      113.70     25.83 o 
  -4   5   7       78.43      -39.94     59.07 o 
  -3   5   7      143.51      115.60     48.46 o 
  -2   5   7     6909.64     7126.37    220.19 o 
  -1   5   7     1783.07     1734.73     80.63 o 
   0   5   7      137.22      152.31     23.14 o 
   1   5   7    18405.83    18906.30    378.14 o 
   2   5   7     2765.81     2784.88    113.50 o 
   3   5   7     2832.93     2785.39     91.55 o 
   4   5   7      636.81      541.68     45.92 o 
  -4   6   7      635.27      518.09    114.99 o 
  -3   6   7     5964.52     4234.98    277.23 o 
  -2   6   7     1881.29     1941.96     86.49 o 
  -1   6   7     8058.98     8309.76    204.35 o 
   0   6   7     1734.12     1647.07     66.37 o 
   1   6   7      733.35      715.80     36.30 o 
   2   6   7     9398.93     9888.98    262.19 o 
   3   6   7      103.01      104.59     25.76 o 
   4   6   7      635.05      588.11     42.90 o 
  -3   7   7     1288.72      854.16    115.29 o 
  -2   7   7      320.52      266.66     39.73 o 
  -1   7   7     1844.64     2016.78     70.00 o 
   0   7   7    15010.61    15634.29    398.67 o 
   1   7   7     1077.33     1087.18     48.82 o 
   2   7   7      113.35       97.03     32.98 o 
   3   7   7     4064.40     4039.81    134.20 o 
  -3   8   7      419.05      361.02     42.88 o 
  -2   8   7      703.00      653.51     80.33 o 
  -1   8   7       22.52       17.17     15.92 o 
   0   8   7        0.18      -14.64     14.64 o 
   1   8   7      439.18      455.32     34.56 o 
   2   8   7     1391.57     1351.59     57.53 o 
   3   8   7      434.05      387.34     41.01 o 
  -3   9   7     1035.55     1204.18     69.81 o 
  -2   9   7      891.56      650.75     63.31 o 
  -1   9   7     2459.61     2619.86     94.59 o 
   0   9   7     4754.28     4603.82    149.48 o 
   1   9   7      444.17      494.31     70.92 o 
   2   9   7        6.56       10.94     19.94 o 
   3   9   7     3323.43     3194.26    115.79 o 
  -3  10   7      145.43      148.83     32.79 o 
  -2  10   7       13.77        1.63     22.21 o 
  -1  10   7     9142.12     8848.05    285.21 o 
   0  10   7     1590.13     1474.34     70.49 o 
   1  10   7     4065.72     4332.66    281.64 o 
   2  10   7     1008.69     1061.07     83.69 o 
   3  10   7     2753.64     2718.03    106.94 o 
  -3  11   7      238.97      187.75     39.09 o 
  -2  11   7     2070.39     2312.23     89.16 o 
  -1  11   7        2.66       20.10     19.38 o 
   0  11   7      498.61      493.28     46.42 o 
   2  11   7     1048.99      984.31     82.45 o 
   3  11   7     1717.63     1741.74     84.02 o 
  -2  12   7      809.68      805.59     51.64 o 
  -1  12   7       80.01      109.59     30.38 o 
   0  12   7       60.88       15.94     26.61 o 
   2  12   7      639.28      681.43    178.02 o 
  -2  13   7     1246.93     1373.44     76.92 o 
  -1  13   7       20.23        1.18     22.80 o 
   0  13   7     1071.63      986.62     94.82 o 
   2  13   7       88.04      102.78     66.89 o 
  -2  14   7     1042.40     1195.18     73.65 o 
  -1  14   7     1525.04     1502.45     76.29 o 
   0  14   7      450.28      480.73    121.85 o 
  -1  15   7        3.49        5.92     25.98 o 
   0  15   7      751.52      991.19    156.35 o 
   1  15   7      924.46      779.89    164.37 o 
   0  16   7        0.38      -77.40     77.40 o 
  -4   0   8        7.27       27.31     32.83 o 
  -3   0   8        8.54      -15.54     24.58 o 
  -2   0   8    17643.01    17243.04    818.52 o 
  -1   0   8      438.67      374.22     41.67 o 
   0   0   8     7398.34     7513.40    288.47 o 
   1   0   8     6607.61     6835.85    189.70 o 
   2   0   8      935.53      915.51     60.73 o 
   3   0   8    14624.64    14918.10    762.24 o 
   4   0   8       16.35       36.39     41.68 o 
  -4   1   8      857.80      927.04     87.79 o 
  -3   1   8     1061.13     1153.23     63.96 o 
  -2   1   8       67.57       58.19     22.86 o 
  -1   1   8     6396.96     6607.05    178.21 o 
   0   1   8     1934.54     2003.69     73.13 o 
   1   1   8     1306.34     1393.62     46.12 o 
   2   1   8     5543.45     5333.44    158.91 o 
   3   1   8      233.67      213.06     42.24 o 
   4   1   8      731.64      697.88     72.52 o 
  -4   2   8      662.63      785.61     88.36 o 
  -3   2   8     1457.31     1331.64     71.29 o 
  -2   2   8     1478.09     1283.17    102.10 o 
  -1   2   8     1329.38     1204.98     50.99 o 
   0   2   8      171.21      138.81     21.56 o 
   1   2   8      338.70      372.35     25.17 o 
   2   2   8     1625.28     1612.85     71.61 o 
   3   2   8     1555.82     1609.24     73.83 o 
   4   2   8      628.17      702.62     71.64 o 
  -4   3   8      717.33      789.57     96.53 o 
  -3   3   8     1125.76     1059.94     64.22 o 
  -2   3   8       24.24        6.24     17.61 o 
  -1   3   8     9446.34     9585.56    268.66 o 
   0   3   8     1537.21     1622.09     64.59 o 
   1   3   8      425.24      411.43     27.34 o 
   2   3   8     6049.13     6008.51    179.12 o 
   3   3   8       12.13       17.93     18.41 o 
   4   3   8      993.32      794.24    105.73 o 
  -3   4   8     4538.16     4867.17    281.43 o 
  -2   4   8     1210.58     1154.74     79.83 o 
  -1   4   8      861.46      819.57     43.47 o 
   0   4   8     9702.49    10423.62    276.56 o 
   1   4   8    11258.58    11853.96    277.51 o 
   2   4   8      912.45      975.72     56.37 o 
   3   4   8     1919.78     1913.01     84.17 o 
  -3   5   8     1640.08     1410.78     82.54 o 
  -2   5   8      730.46      671.69     48.52 o 
  -1   5   8     2192.69     2106.03    127.17 o 
   0   5   8     8673.29     9228.10    249.02 o 
   1   5   8     3745.14     3835.87    100.78 o 
   2   5   8      642.51      762.99     44.96 o 
   3   5   8      112.43       71.77     26.46 o 
  -3   6   8     1165.43     1399.61    132.33 o 
  -2   6   8      328.24      384.02     42.43 o 
  -1   6   8     1510.96     1716.38    125.60 o 
   0   6   8      112.49       90.12     21.05 o 
   1   6   8        7.50       10.84     13.66 o 
   2   6   8      270.42      181.04     25.78 o 
   3   6   8     1103.70     1154.43     58.59 o 
  -3   7   8     1172.27     1076.54     85.62 o 
  -2   7   8      524.43      508.92     47.90 o 
  -1   7   8      585.78      608.46     43.29 o 
   0   7   8     6135.80     6301.03    182.90 o 
   1   7   8     9912.27    10029.60    244.03 o 
   2   7   8     2368.51     2393.60    111.37 o 
   3   7   8      919.20      860.37     51.75 o 
  -3   8   8      420.79      365.15     96.07 o 
  -2   8   8     9018.49     9366.62    401.98 o 
  -1   8   8        5.16      -14.77     16.80 o 
   0   8   8     1649.30     1530.69     71.95 o 
   1   8   8     2937.54     2815.54    211.00 o 
   2   8   8      519.96      476.04     44.56 o 
   3   8   8     5459.06     5371.63    197.23 o 
  -3   9   8      244.88      285.70     69.13 o 
  -2   9   8      176.56       93.05     28.48 o 
  -1   9   8     8478.46     8558.44    238.60 o 
   0   9   8      237.76      204.02     32.09 o 
   1   9   8      189.58       89.70     48.26 o 
   2   9   8     8487.03     8752.35    247.01 o 
   3   9   8       55.69        4.86     26.71 o 
  -3  10   8      296.98      271.28     47.12 o 
  -2  10   8      145.53      147.23     48.82 o 
  -1  10   8      235.72      268.95     40.64 o 
   0  10   8       15.03       13.12     19.48 o 
   2  10   8       61.38       34.47     23.38 o 
   3  10   8      325.04      295.38     41.41 o 
  -2  11   8      476.88      361.90     39.24 o 
  -1  11   8     5719.40     5802.05    350.21 o 
   0  11   8       29.99       31.22     24.58 o 
   2  11   8     4369.80     4533.25    213.14 o 
  -2  12   8     1516.88     1493.15     74.26 o 
  -1  12   8       56.30       69.46     28.00 o 
   0  12   8     2745.11     2693.74    149.41 o 
  -2  13   8      326.64      365.40     46.64 o 
  -1  13   8       49.76       44.35     25.36 o 
   0  13   8     3824.82     3892.32    276.75 o 
  -1  14   8       63.85       34.30     27.05 o 
   0  14   8        0.12      -18.89     69.83 o 
   0  15   8     2731.35     2951.85    274.38 o 
  -3   1   9      303.76      335.18     40.48 o 
  -2   1   9     6749.35     7061.60    245.13 o 
  -1   1   9      216.43      215.70     26.56 o 
   0   1   9       17.92       10.60     14.63 o 
   1   1   9    16174.24    15911.96    597.74 o 
   2   1   9     3243.60     3220.19    113.13 o 
   3   1   9      342.39      270.58     51.20 o 
  -3   2   9     3171.05     2907.56    125.76 o 
  -2   2   9     1020.56      961.89     55.63 o 
  -1   2   9     6290.38     6378.42    177.83 o 
   0   2   9     4335.78     4605.13    140.11 o 
   1   2   9     1540.40     1544.97     94.23 o 
   2   2   9    10137.36    10537.50    283.72 o 
   3   2   9      488.02      416.68     46.08 o 
  -3   3   9      487.88      439.81     46.60 o 
  -2   3   9     1810.02     1689.20    161.63 o 
  -1   3   9     5695.92     5897.80    167.88 o 
   0   3   9    11320.91    11606.82    306.07 o 
   1   3   9       20.29        4.74     24.54 o 
   2   3   9     1534.09     1616.08     75.26 o 
   3   3   9     5744.43     5741.04    179.55 o 
  -3   4   9      303.74      275.46     62.84 o 
  -2   4   9      109.91       67.38     22.91 o 
  -1   4   9      419.06      406.33     35.47 o 
   0   4   9      392.62      422.09     36.78 o 
   1   4   9      252.63      219.23     43.03 o 
   2   4   9      132.12      174.73     29.94 o 
   3   4   9      113.73      108.96     50.06 o 
  -3   5   9      210.22      214.59     39.78 o 
  -2   5   9     1169.58     1120.91     62.72 o 
  -1   5   9     1897.68     1831.84     73.28 o 
   0   5   9    13651.88    14393.11    374.53 o 
   1   5   9       55.23       45.58     30.00 o 
   2   5   9      800.75      860.21     68.02 o 
   3   5   9     4184.81     4618.16    155.69 o 
  -3   6   9      543.57      598.24     58.14 o 
  -2   6   9      120.69      111.42     25.40 o 
  -1   6   9     8847.40     9523.62    294.66 o 
   0   6   9     3472.61     3449.05    139.07 o 
   1   6   9      380.05      428.76     75.23 o 
   2   6   9     4630.46     4575.03    174.91 o 
   3   6   9     2043.88     1946.96    106.30 o 
  -3   7   9      183.50      215.03     37.21 o 
  -2   7   9     3261.99     3658.02    258.22 o 
  -1   7   9      219.76      179.19     37.27 o 
   0   7   9      479.60      437.77     46.12 o 
   1   7   9     6577.80     6679.62    404.01 o 
   2   7   9     2430.54     2461.21    128.69 o 
   3   7   9      728.07      694.62     54.85 o 
  -3   8   9      371.94      445.88     53.65 o 
  -2   8   9     1095.77     1216.92     89.30 o 
  -1   8   9      221.42      197.49     30.32 o 
   0   8   9      402.64      401.27     45.66 o 
   1   8   9       70.00       28.02     44.14 o 
   2   8   9       73.48       96.33     25.38 o 
   3   8   9      602.10      604.80     58.70 o 
  -3   9   9      198.00      210.74     39.96 o 
  -2   9   9     2857.59     3016.89    122.18 o 
  -1   9   9        5.66       15.31     20.13 o 
   0   9   9      795.45      621.19     65.46 o 
   1   9   9     6079.73     6499.52    408.49 o 
   2   9   9      221.25      251.01     51.29 o 
   3   9   9       88.68       89.03     27.59 o 
  -2  10   9     1022.95     1112.25     60.29 o 
  -1  10   9      349.11      350.12     40.12 o 
   0  10   9     2477.09     2351.18    109.38 o 
  -2  11   9     1373.49     1250.20     73.63 o 
  -1  11   9      227.24      243.49     41.02 o 
   0  11   9     3699.54     4002.16    194.74 o 
  -2  12   9      890.50      897.96    104.52 o 
  -1  12   9      228.73      210.55     37.86 o 
   0  12   9      307.09      307.41     60.02 o 
  -1  13   9      349.48      403.96     77.34 o 
   0  13   9      899.69      994.04     96.72 o 
   0  14   9      332.59      471.88    122.16 o 
  -3   0  10     4665.81     4714.31    267.82 o 
  -2   0  10      303.31      275.95     43.66 o 
  -1   0  10     4160.92     4082.46    180.10 o 
   0   0  10     9392.32     9488.35    417.85 o 
   1   0  10     7578.46     7826.90    453.80 o 
   3   0  10     1854.82     1719.79    164.71 o 
  -3   1  10     2516.93     2516.01    118.77 o 
  -2   1  10      231.78      237.93     29.55 o 
  -1   1  10     2693.39     2765.03     95.86 o 
   0   1  10     2332.72     2253.64     86.34 o 
   1   1  10     1570.98     1587.34     99.89 o 
   3   1  10      443.71      434.63     61.86 o 
  -3   2  10      633.36      630.54     55.99 o 
  -2   2  10     1404.96     1489.85     72.41 o 
  -1   2  10     3065.90     3159.28    105.34 o 
   0   2  10      489.82      431.07     38.32 o 
   1   2  10      167.86      126.48     33.91 o 
   2   2  10      219.80      180.63     57.76 o 
   3   2  10      446.90      478.79     47.57 o 
  -3   3  10      717.32      625.00     55.67 o 
  -2   3  10      261.87      200.04     46.33 o 
  -1   3  10     3409.58     3531.92    114.91 o 
   0   3  10     3579.34     3500.06    117.75 o 
   1   3  10     1980.51     1975.97    113.62 o 
   2   3  10     1714.06     1594.12    153.98 o 
   3   3  10     1374.22     1292.40     73.51 o 
  -3   4  10       11.96      -15.66     22.54 o 
  -2   4  10     9953.82     8506.37    685.34 o 
  -1   4  10       13.12       15.88     18.16 o 
   0   4  10      322.38      374.90     36.43 o 
   1   4  10     7962.13     7819.17    458.72 o 
   3   4  10     6810.25     7295.28    254.92 o 
  -3   5  10     1011.77      966.83     71.14 o 
  -2   5  10        1.69      -17.11     18.66 o 
  -1   5  10     6349.77     5856.74    263.80 o 
   0   5  10      245.52      331.30     35.67 o 
   1   5  10       45.55       65.19     43.12 o 
   3   5  10       41.76       33.19     30.74 o 
  -3   6  10      611.10      748.22    107.11 o 
  -2   6  10      841.74      868.95     77.76 o 
  -1   6  10      855.87      893.58     54.24 o 
   0   6  10      198.69      221.35     39.78 o 
   1   6  10      480.96      545.44     88.59 o 
   3   6  10      128.75      136.30     41.51 o 
  -3   7  10     1303.26     1391.61    101.08 o 
  -2   7  10       49.44       31.13     19.40 o 
  -1   7  10     4340.34     4426.53    163.45 o 
   0   7  10        3.07       10.61     22.33 o 
   1   7  10      302.71      191.25     62.65 o 
   2   7  10     4527.90     4298.19    279.31 o 
   3   7  10        3.19        8.66     35.52 o 
  -2   8  10      917.09      886.25     81.02 o 
  -1   8  10     2607.04     2857.98    121.41 o 
   0   8  10     4663.89     4760.10    232.08 o 
   1   8  10     5863.57     5990.67    378.42 o 
   2   8  10       11.10       32.07     41.49 o 
  -2   9  10      102.94      116.89     25.90 o 
  -1   9  10      377.00      375.60     41.09 o 
   0   9  10     2548.07     2365.88    135.80 o 
   1   9  10     3701.97     3690.53    267.28 o 
  -2  10  10      351.29      382.40     42.22 o 
  -1  10  10      165.79      167.20     35.14 o 
   0  10  10       36.13       54.86     25.62 o 
   1  10  10       57.94       44.95     48.75 o 
  -2  11  10       60.76       55.77     32.62 o 
  -1  11  10      792.11      717.03     67.19 o 
   0  11  10     4499.76     4078.98    285.84 o 
  -1  12  10       68.23      -11.35     26.18 o 
   0  12  10      729.72      718.02    103.06 o 
   0  13  10        8.26       95.85     54.81 o 
  -3   1  11        6.32       44.99     29.37 o 
  -2   1  11     2568.44     2661.90     92.87 o 
  -1   1  11     1271.66     1229.86     60.12 o 
   0   1  11     6654.09     6940.45    234.08 o 
   1   1  11      100.18       83.81     30.36 o 
  -3   2  11      981.08      909.04     68.96 o 
  -2   2  11      287.78      264.79     31.78 o 
  -1   2  11     4490.91     4534.15    141.55 o 
   0   2  11     3717.78     3868.13    141.81 o 
   1   2  11      522.00      330.65     79.37 o 
  -3   3  11      517.52      497.01     54.18 o 
  -2   3  11     2641.84     2602.70     92.90 o 
  -1   3  11       11.07        9.78     18.22 o 
   0   3  11      296.81      327.40     36.68 o 
   1   3  11     9650.75     9600.27    551.26 o 
  -3   4  11       67.59       65.61     28.80 o 
  -2   4  11      228.48      170.60     26.03 o 
  -1   4  11      651.21      592.18     45.10 o 
   0   4  11       81.11       99.34     27.18 o 
   1   4  11       94.45       74.69     49.83 o 
  -2   5  11     1802.94     1655.41    135.56 o 
  -1   5  11       52.24       62.85     22.85 o 
   0   5  11        3.19        6.54     23.07 o 
   1   5  11     6953.00     6843.11    418.24 o 
  -2   6  11      304.00      268.77     62.39 o 
  -1   6  11     1401.73     1524.14     72.61 o 
   0   6  11     6737.49     6837.42    238.30 o 
   1   6  11      918.37      821.36    104.77 o 
  -2   7  11     1631.99     1387.79    144.71 o 
  -1   7  11      550.65      592.69     48.71 o 
   0   7  11     3270.57     3369.02    141.24 o 
   1   7  11      293.85      171.35     59.10 o 
  -2   8  11      455.32      472.21     51.80 o 
  -1   8  11      677.08      816.20     64.06 o 
   0   8  11      682.54      661.28     58.07 o 
   1   8  11       63.16       26.75     47.44 o 
  -2   9  11     1289.80     1431.16     74.43 o 
  -1   9  11      471.49      512.12     87.09 o 
   0   9  11     1356.02      643.71    106.03 o 
  -1  10  11     5575.19     5707.77    211.48 o 
   0  10  11      808.83      599.32     96.54 o 
  -1  11  11       24.47      -16.19     26.72 o 
   0  11  11      440.60      548.53     92.19 o 
  -2   0  12     6253.72     6308.83    260.65 o 
  -1   0  12       48.37       25.11     29.28 o 
   0   0  12      336.08      358.62     56.55 o 
  -2   1  12       58.36       45.09     19.63 o 
  -1   1  12     2623.85     2706.02    100.41 o 
   0   1  12     2110.87     2144.81    103.30 o 
  -2   2  12     1676.80     1719.67     73.26 o 
  -1   2  12     1104.11     1110.64     60.57 o 
   0   2  12     1891.75     1905.64     96.59 o 
  -2   3  12        3.13        3.27     17.86 o 
  -1   3  12     1577.29     1591.81     85.90 o 
   0   3  12      733.17      747.70     60.75 o 
   1   3  12        9.72       51.20     43.93 o 
  -2   4  12      807.77      766.75     49.07 o 
  -1   4  12     5829.12     5818.86    179.71 o 
   0   4  12     5780.29     6155.17    310.91 o 
  -2   5  12        0.87       13.39     19.78 o 
  -1   5  12     1239.42     1273.08     67.10 o 
   0   5  12     2307.70     2197.98    137.33 o 
  -2   6  12      582.18      602.88     59.55 o 
  -1   6  12      830.87      908.95     58.31 o 
   0   6  12      506.40      499.31     63.51 o 
  -2   7  12       71.55       42.98     26.29 o 
  -1   7  12      727.65      873.10     96.82 o 
   0   7  12     2534.33     2327.84    138.19 o 
  -1   8  12       87.44       42.83     31.20 o 
   0   8  12      166.94      125.51     39.95 o 
  -1   9  12     1616.71     1687.47    117.26 o 
   0   9  12      131.10      129.50     57.40 o 
   0  10  12      137.25      117.14     55.98 o 
  -2   1  13      537.85      521.54     45.15 o 
  -1   1  13      797.26      762.60     52.95 o 
   0   1  13       29.09       65.24     46.38 o 
  -2   2  13       13.63       19.60     20.57 o 
  -1   2  13     2356.71     2307.98    136.90 o 
   0   2  13     3854.55     3547.79    179.93 o 
  -2   3  13     2184.58     2273.97     92.14 o 
  -1   3  13      834.57      799.06     53.99 o 
   0   3  13      750.28      746.28    107.36 o 
  -1   4  13      386.44      363.65     40.71 o 
   0   4  13      447.96      433.70    134.20 o 
  -1   5  13      190.98      167.75     31.33 o 
   0   5  13     1541.26     1430.42    149.71 o 
  -1   6  13     4105.28     4417.12    176.67 o 
   0   6  13     1311.76     1245.37     97.40 o 
  -1   7  13      252.58      229.23     42.32 o 
   0   7  13      307.05      280.06    106.16 o 
   0   8  13      563.88      637.96    102.46 o 
  -1   0  14     3268.09     3371.45    268.89 o 
   0   0  14     3900.24     3564.16    258.88 o 
  -1   1  14      870.51      889.73     60.15 o 
   0   1  14     1757.40     1580.71    120.01 o 
  -1   2  14     1259.87     1331.32     71.15 o 
   0   2  14      888.87      680.93     98.62 o 
  -1   3  14      852.43     1147.59     94.55 o 
   0   3  14     1386.82     1128.80    148.86 o 
   0   4  14       45.99       91.48     37.68 o 
                                                 
